# Supplementary material for: Coumarin-Based Triapine Derivatives and Their Copper(II) Complexes: Synthesis, Cytotoxicity and mR2 RNR Inhibition Activity
Source: Biomolecules. 2021 Jun 9;11(6):862. doi: 10.3390/biom11060862 (PMC8230303; doi:10.3390/biom11060862)
Supplement: Supplementary file 1 [file biomolecules-11-00862-s001.zip]

Archive with 1 entries (1 files):
- biomolecules-1227758-supplementary.pdf
